# Supplementary material for: Independent predictors of acute kidney injury in patients with acute coronary syndrome after percutaneous coronary intervention
Source: PLoS One. 2021 Mar 4;16(3):e0247304. doi: 10.1371/journal.pone.0247304 (PMC7932092; doi:10.1371/journal.pone.0247304)
Supplement: S1 Data — (ZIP) [file pone.0247304.s001.zip]

Archive with 1 entries (1 files):
- AKI Database.xlsx
