# Supplementary material for: Independent predictors of acute kidney injury in patients with acute coronary syndrome after percutaneous coronary intervention
Source: PLoS One. 2021 Mar 4;16(3):e0247304. doi: 10.1371/journal.pone.0247304 (PMC7932092; doi:10.1371/journal.pone.0247304)
Supplement: S1 Data — (ZIP) [file pone.0247304.s001.zip › AKI Database.xlsx]

## Sheet: Лист1
ID	ago	sex	BMI (body mass index)	AH (arterial hypertension)	Diabetes mellitus	Smoking	STE-ACS	ABP systolic	ABP diastolic	Killip I	Killip II	Killip III	Killip IV	LV EF	Hemoglobin	Erythrocytes	Cholesterol	Triglycerides	Glucose	Creatinine original	Creatinine	AKI	GFR original	RPR with 10 μg/mL, ADP %	AUC with 10 μg/mL, ADP	RPR with 2,5 μg/mL epinephrine	AUC with 2,5 μg/mL epinephrine	Contrast	Calcium
1	63	1	27	1	0	0	1	110	70	0	0	0	1	38	143	4.5	5.96	2.9	6.4	163	280	1	26	73.1	63.8	40.2	31.2	400	1.1
2	58	0	34.3	1	1	0	1	130	80	0	1	0	0	49	132	4.7	6.8	2.8	11.2	101	71	0	56	69.7	61.8	56.4	47.8	100	1.2
4	61	1	27.2	1	0	1	1	100	80	0	1	0	0	49	136	4.2	5.68	1.1	4.8	130	88	0	51	28.9	25.2	5.1	1.1	100	1.2
5	57	1	23.2	1	0	0	0	130	80	0	0	0	1	48	132	4.2	5.48	1.6	10.8	125	128	0	54	22.3	10.9	39.1	24.4	200	1.1
6	65	1	26.1	1	0	1	0	150	80	0	1	0	0	57	132	4.2	5.52	1	8	91	116	0	51	25.6	17.5	18.7	11.1	200	1.2
7	67	1	26.2	1	0	0	0	160	90	1	0	0	0	54	164	4.7	5.58	1.4	6.3	132	76	0	48	16.2	11.7	10.4	6	300	1.2
9	76	1	27.8	1	0	0	1	140	90	0	1	0	0	51	150	5	3.45	1	6.7	110	100	0	56	25.4	7.7	15.5	7.5	150	1.1
10	68	0	33.7	1	0	0	1	90	60	0	0	0	1	52	136	3.8	4.2	1.3	7.1	95	243	1	17	73.5	64.1	38.6	24.2	200	1.1
11	55	1	29.7	1	0	0	1	140	90	0	1	0	0	48	164	5	6.39	3.3	7.9	91	93	0	80	61.3	55.1	53.8	38.1	200	1.2
12	82	0	34.7	1	1	0	0	80	40	1	0	0	0	47	152	4.6	4.36	0.8	6.8	130	130	0	33	40.3	26.2	17.4	9.4	200	1.2
13	58	1	29.1	1	0	1	1	130	80	0	1	0	0	57	164	4.9	6.95	1.7	6.4	98	122	0	52	53	43.8	37.1	25.9	100	1.2
15	64	0	27	1	0	0	0	170	90	1	0	0	0	65	64	2.5	3.01	0.7	7.1	37	37	0	96	82.5	74.7	20	4.7	200	1.2
16	66	1	24.2	1	0	1	1	130	90	0	1	0	0	63	148	4.6	4.26	1.6	5.2	126	136	0	47	62.1	49.4	56.8	46.1	200	1.2
17	72	1	29.7	1	0	1	1	130	80	0	1	0	0	52	148	4.6	2.61	1.1	9.3	136	115	0	45	43.1	37.8	36	19.2	200	1.2
18	63	1	32.7	1	0	1	1	140	80	0	1	0	0	55	180	5.4	4.08	1.1	7.7	85	76	0	84	68.2	60.7	38.8	19.2	100	1.2
19	53	1	30.5	1	0	0	0	120	80	1	0	0	0	57	147	5.3	6.77	3.3	5.3	85	109	0	67	55.4	47.7	40.5	26.5	200	1.2
20	53	1	35.2	1	0	1	1	150	90	0	1	0	0	45	176	5.2	7.45	2.3	6.7	76	85	0	57	77.6	64	1.6	0.6	200	1.2
22	58	1	29.1	1	1	0	1	140	90	1	0	0	0	54	80	3.3	3.68	1.6	4.5	555	945	1	10	72.8	63.9	17.1	8.7	200	1.2
23	61	1	25.7	1	0	1	1	110	70	0	0	0	1	29	164	4.9	4.87	1.6	12.5	189	275	1	21	73.3	63.6	13.5	9.1	400	1.1
24	55	1	28	1	0	0	1	120	80	1	0	0	0	54	172	5.1	4.55	0.6	7.3	145	88	0	59	53.6	46	18	10.4	200	1.2
25	60	0	23	1	0	0	1	130	80	1	0	0	0	54	148	4.6	6.6	1.2	5.2	147	98	0	33	41.9	33	9.9	4.3	100	1.1
26	62	0	36.3	1	0	0	0	140	90	1	0	0	0	59	127	4.7	7.24	2.2	8.5	117	83	0	43	58.4	46.1	38.1	30.2	200	1.2
28	58	1	25.8	1	0	0	1	150	90	0	1	0	0	52	148	4.7	4.76	1.3	4.5	128	120	0	53	14.1	6.5	52.5	42.3	200	1.1
31	60	1	38.8	1	1	0	0	170	90	1	0	0	0	50	152	4.8	4.15	5	7.1	129	149	0	44	55.2	48.3	28.1	15.1	200	1.2
32	72	0	31.1	1	1	0	1	140	90	1	0	0	0	55	156	5	5.84	1.1	9.6	70	95	0	42	32.3	22.9	6	1.8	200	1.2
33	68	1	32.2	1	1	1	0	160	100	1	0	0	0	54	128	4.2	5	2	9.6	70	69	0	92	60.9	48.5	43.1	36	200	1.2
34	71	1	26.6	0	1	1	0	140	90	1	0	0	0	47	107	3.4	3.7	1.5	4.5	190	192	0	47	22.9	7.4	7	1.8	200	1.2
37	57	1	31.7	1	0	0	0	140	80	0	1	0	0	35	176	5.3	5.23	1.7	6	90	115	0	50	70.4	61.7	58.8	42.4	550	1.1
38	29	1	19.5	0	0	0	1	100	70	0	1	0	0	50	164	4.8	3.13	0.9	4.8	93	84	0	96	51.6	40.4	13.2	6.8	250	1.2
39	60	1	24.2	1	0	1	1	120	90	0	1	0	0	32	112	3.7	3.35	0.8	4.1	113	115	0	60	43.1	37.5	26.5	16.6	100	1.2
40	69	0	22.3	1	0	0	0	130	90	1	0	0	0	53	160	4.8	4.11	2.6	7.3	92	116	0	42	19.2	16.3	28	22.3	200	1.2
42	77	0	24.8	1	0	0	1	120	80	0	1	0	0	66	135	4.6	4.56	1.1	10.3	140	68	0	31	55	50.8	60.2	45.5	100	1.1
43	55	1	29.8	1	0	1	0	160	90	1	0	0	0	60	125	4.3	4.63	0.8	7.4	76	92	0	81	39.3	22.6	39	27.4	100	1.2
44	50	0	27.6	1	0	0	1	120	80	0	1	0	0	47	135	4.4	4.48	1.4	7.5	66	64	0	94	26.4	14.7	68.7	57.2	200	1.2
45	62	1	35.9	1	0	0	1	140	90	1	0	0	0	63	142	4.6	8.17	1.9	5.5	93	81	0	76	12.2	6.4	45.2	37.3	200	1.2
46	63	1	25	0	0	1	1	120	70	1	0	0	0	58	143	4.5	7.6	4	7.9	95	100	0	69	42.2	37.8	50.9	39.9	200	1.2
47	75	0	29.2	1	0	0	0	140	80	1	0	0	0	54	139	4.4	5.31	1.9	8.5	99	116	0	40	46.8	25.4	55.5	42.6	200	1.2
48	55	1	32	1	0	1	0	130	80	1	0	0	0	57	147	5.3	3.17	1.3	17.2	88	95	0	78	23.9	21.9	16.4	12.4	300	1.3
49	62	1	25.6	1	0	1	1	120	80	1	0	0	0	47	142	3.9	4.28	0.9	6.5	94	83	0	75	41.5	29.3	26.9	16.5	200	1.2
50	70	0	25.5	1	1	0	1	140	90	1	0	0	0	51	143	4.5	2.5	1.1	8.2	126	109	0	37	76.3	65.1	27.2	21.1	300	1.2
53	79	0	32.2	1	1	0	1	130	80	1	0	0	0	51	131	4.5	8.12	1.4	8.9	87	136	1	31	70.4	61.1	21.9	16.9	300	1.1
54	60	1	32.1	1	0	0	1	140	90	1	0	0	0	45	130	4.9	5.36	2.9	5.8	51	51	0	111	15.8	10.9	38.9	31.6	100	1.1
55	66	1	25	1	0	0	1	130	90	0	1	0	0	44	132	3.2	3.89	1.4	4.2	117	88	0	52	79.1	72.1	45.5	29.8	300	1.2
56	77	1	35	1	1	0	1	160	100	1	0	0	0	47	152	4.6	5.52	1.2	8.2	52	63	0	114	50.2	40.3	30.3	21.8	300	1.2
57	61	1	28.3	1	0	1	1	170	60	0	0	0	1	54	174	5.5	6.5	2.3	6.9	122	150	1	42	47.2	30.1	43.6	31.1	200	1.1
59	57	0	36	1	1	0	1	130	80	1	0	0	0	54	144	4.5	6.9	1.1	8.7	152	63	0	32	26.8	17.7	18.4	10.3	200	1.1
60	51	1	33.8	1	0	1	1	150	80	1	0	0	0	54	176	5.2	7.46	1.7	6.8	120	80	0	58	33.7	28.8	39	24.5	200	1.2
61	66	1	25	1	0	0	1	120	80	0	1	0	0	57	138	4.8	4.58	0.8	5.7	89	71	0	78	20.5	7.6	21.2	12.9	200	1.2
62	60	1	20.8	1	0	0	0	140	90	0	1	0	0	53	164	5	5.3	1.4	6.5	94	118	0	43	31.3	22.3	42.7	35.1	200	1.2
63	45	1	29.6	1	1	1	0	140	80	1	0	0	0	42	176	5.3	5.73	1.1	10.6	102	75	0	77	10.5	3.8	38.8	19.9	300	2.3
64	69	0	25.9	1	1	0	0	120	80	1	0	0	0	42	128	4	3.2	1.5	13.6	150	146	0	30	29.9	17.8	47.3	28.7	300	2.5
65	57	1	24.8	1	0	0	1	130	80	1	0	0	0	53	148	4.4	4.33	1.9	6.6	112	81	0	59	77.2	67	38.1	28.8	300	2.6
66	71	1	33.7	1	0	0	1	160	90	0	1	0	0	42	160	4.9	4.52	1.2	6.8	94	110	0	48	69	60.4	32.9	17.6	200	2.5
67	55	1	25.3	1	0	1	1	70	60	0	0	0	1	49	140	4.3	4.1	1.1	13	118	143	0	44	56	50.3	57.3	34.4	300	2.2
68	82	1	26	1	0	1	0	130	70	1	0	0	0	55	136	4.3	3.7	2.3	6.6	102	125	0	42	59.2	50	52.7	41.2	200	2.1
69	71	1	24.2	1	0	1	1	130	80	1	0	0	0	58	168	4.7	3.8	1	4.1	83	116	1	65	82.9	76.2	64.9	45.3	100	2.4
70	52	1	24.6	1	0	0	1	110	70	1	0	0	0	51	164	4.9	4.78	4.4	7	95	79	0	79	57.7	50.2	58.9	40.8	200	2.4
71	78	1	22.2	1	0	0	0	130	80	0	1	0	0	36	128	4.1	2.81	1.7	10.6	177	102	0	31	49	41.9	54.5	33	200	1.9
72	44	1	36.3	1	0	1	0	130	70	1	0	0	0	56	148	4.6	2.97	1	4.5	75	78	0	105	54.1	39.8	40.4	28	200	1.2
74	69	1	28.7	1	0	0	1	130	80	0	1	0	0	55	128	4.1	4.8	1.8	4.6	97	77	0	69	54.3	50.3	25	18.7	200	2.3
75	71	1	29	1	0	1	1	140	90	0	1	0	0	49	162	5.3	4.87	1.2	13.3	104	99	0	62	60.8	52.6	39.6	26.7	200	2.8
76	43	1	22.2	1	0	0	1	160	90	0	1	0	0	48	170	5.4	5.58	1.7	6.1	98	76	0	73	71.1	63.7	16.6	12.1	600	1.1
78	64	1	34	1	0	1	1	120	80	1	0	0	0	48	152	4.6	3.1	1.9	6	64	84	0	90	44.9	34.7	38.5	28.1	300	1.2
79	70	1	25	1	0	1	1	120	70	0	1	0	0	42	164	5.1	2.53	1.5	6.3	96	70	0	61	39.5	31.7	49.2	32.9	300	1.2
80	75	1	22	1	0	1	1	80	50	0	0	0	1	48	125	4.5	4.09	2.4	6.9	119	173	1	41	57.5	47.4	46.9	21.6	300	1.1
81	72	0	28	1	0	0	0	130	90	1	0	0	0	50	132	4.2	5.7	2.1	4	56	81	0	60	66.7	51.6	67.9	53.1	300	1.2
82	76	0	24	1	0	0	1	130	80	0	1	0	0	44	140	4	2.6	1.6	5.2	72	76	0	56	78.6	71.5	66.8	52.5	300	1.2
83	74	0	21.9	1	1	0	1	120	80	1	0	0	0	59	116	3.6	3.5	1.1	20.7	115	78	0	40	27.2	22.3	50.4	36.6	300	1.2
84	45	1	35.5	1	0	1	0	130	90	1	0	0	0	60	152	4.7	5.01	1.7	4.1	119	133	0	82	33.9	12.2	16.9	6.7	100	1.2
85	68	0	23.1	1	0	0	0	140	90	1	0	0	0	62	132	4.2	4.42	2.5	6.6	130	150	0	36	22.9	12.8	35.1	24.2	100	1.2
86	67	1	24	1	0	1	1	120	80	1	0	0	0	45	137	5.1	5.45	0.7	6.7	84	71	0	71	26.9	21.9	45.3	32.8	200	1.2
87	60	1	28.1	1	0	0	0	140	90	1	0	0	0	50	112	3.7	3.59	1	3.3	701	782	1	10	47.7	37.1	45.9	32.1	300	1.1
88	51	1	28	1	0	1	0	120	70	1	0	0	0	49	152	4.6	4.87	1.5	6.8	80	82	0	100	13.7	9.2	32.4	27.2	300	1.2
89	49	1	32.9	1	0	1	1	110	80	1	0	0	0	50	155	4.7	6.9	4	4.8	70	95	0	72	65.1	57.4	23.1	10.7	200	1.2
90	62	1	20.2	1	0	0	1	90	60	0	0	0	1	52	137	4.1	3.59	1.2	6.6	120	159	1	48	78.8	71.7	84.7	68.2	200	1.9
91	60	1	24	1	1	0	1	130	90	1	0	0	0	58	137	4.4	5.74	1.8	6.4	68	67	0	96	51.6	42.7	38.8	23.8	400	1.1
92	62	1	25.3	1	0	0	0	110	70	1	0	0	0	29	111	4.1	4	1.9	5.6	76	82	0	81	44.1	26.7	44.5	36.6	300	1.2
93	76	0	18	1	1	0	0	130	90	1	0	0	0	49	144	4.5	4.7	2.1	8.1	117	94	0	21	68.6	61.7	46.5	28.1	200	1.3
94	65	0	25.9	1	1	0	0	130	80	1	0	0	0	61	140	4.2	3.9	1.3	12	97	66	0	55	83.4	77.4	66.2	56.5	200	1.2
96	67	1	33	1	1	0	1	130	80	0	1	0	0	40	137	4.9	4.48	1.2	7.5	131	65	0	53	73.4	66.6	51.9	34.9	400	1
97	77	1	29	1	0	1	1	120	80	1	0	0	0	48	138	4.6	3.63	0.8	5	73	94	0	61	76.2	66.2	40.1	13.4	500	1.2
98	49	1	32.1	1	0	0	0	130	90	1	0	0	0	45	150	5	3.16	2.2	8.9	111	90	0	79	81.4	74.3	58.3	44	300	1.1
99	69	0	26	1	1	0	1	140	90	1	0	0	0	51	135	4.3	3.4	1	5.4	47	68	0	75	28.5	21.7	52.1	40.5	300	1.2
100	84	0	28.2	1	1	0	0	80	40	0	0	0	1	23	128	4	2.68	0.6	8.6	113	331	1	37	60.4	56.8	57.6	44.6	200	1.1
101	47	1	27.3	1	0	1	0	100	60	0	1	0	0	57	176	5	4.85	1.9	5.7	96	116	0	71	30	16.2	10.3	7.6	100	1.2
102	87	1	24.2	1	0	0	0	120	80	1	0	0	0	32	88	3	7.8	0.6	2.9	265	331	1	22	29.2	15.2	10.7	4	200	1.2
103	46	1	28	1	0	1	1	120	80	0	1	0	0	44	144	4.4	5.67	1.3	4.7	68	86	0	99	38	33	42.8	29.9	300	1.4
104	68	1	32.2	1	0	1	0	100	60	1	0	0	0	52	140	4	4.63	2	9	153	181	1	42	69.8	63	38.2	23.1	300	1.2
105	68	1	32	1	0	1	0	130	80	1	0	0	0	62	136	4	2.66	1.1	4.7	136	112	0	62	44.4	39.3	37.3	23.2	300	1.3
106	77	0	24	1	0	0	0	150	90	0	0	0	1	50	120	4	6.31	1.7	5.8	120	180	1	36	74	62.4	33	25.1	400	1.2
107	87	0	29.2	1	0	0	0	130	60	1	0	0	0	55	88	3	2.74	0.9	5.1	113	56	0	36	15.6	2.5	27.8	13.2	200	1.1
108	61	1	26.4	1	0	0	1	140	90	1	0	0	0	51	144	4.4	3.91	1.1	5.7	101	84	0	67	32.6	23.1	56.5	43.5	100	1.2
109	70	1	24.2	1	0	0	1	150	80	0	0	0	1	48	144	4.5	2.99	1.4	5.9	177	253	1	32	75.1	54.6	72.9	59.6	300	1.1
110	64	0	26.2	1	0	0	1	130	80	0	1	0	0	54	140	5.1	6.39	2.4	5.5	101	84	0	54	53.6	23.6	16	7.5	300	1.2
111	58	0	27	1	0	0	1	120	90	0	1	0	0	33	168	5	3.1	0.9	3	177	300	1	35	63.4	49.3	41.5	31.4	200	1
112	70	1	25	1	0	0	1	160	80	0	0	0	1	52	100	3.4	4.49	1	9.2	191	244	1	30	67.6	57.7	77.4	65.9	400	1.1
113	38	1	32	1	0	1	1	130	80	0	0	0	1	46	124	4	4.8	2.7	6.3	90	160	1	63	41.3	38.1	1.7	0.3	800	1.2
114	59	1	27.7	1	1	1	0	140	90	0	1	0	0	61	151	4.8	6.26	1.9	9.2	112	102	0	65	18.2	1.4	1.4	0	300	1.2
115	63	1	32	1	0	0	0	130	90	1	0	0	0	35	139	4.4	5.53	1.9	9.2	121	101	0	63	43.7	38.3	42.6	29.1	100	1.4
116	62	0	41.4	1	1	0	0	130	80	0	1	0	0	56	83	2.8	4.69	1.3	11.6	265	367	1	19	55.3	41.6	10.4	2.6	200	1.1
117	57	1	45	1	1	0	1	120	70	0	1	0	0	53	162	5.1	3.46	0.7	5.3	77	96	0	101	28	21.1	17.7	12.3	100	1.2
118	68	1	34	1	0	0	0	100	80	0	1	0	0	45	151	4.4	3.06	1.9	8.2	151	308	1	46	54.8	42.2	15.7	11.8	300	1.1
119	59	1	32.4	1	0	0	1	120	80	1	0	0	0	50	162	4.9	5.08	2.4	5.9	78	91	0	83	61.8	54.3	23.5	13.8	100	1.2
121	70	1	25.3	1	0	0	1	120	80	0	1	0	0	53	149	5	2.6	2.2	7.5	136	131	0	42	21	12.3	24.6	15.3	300	1.1
123	63	1	29.4	1	1	1	1	130	80	0	1	0	0	42	162	5	5.43	4.1	6.9	120	249	1	58	46.2	37.1	36.3	27.3	300	1.1
125	68	1	29.3	1	0	0	0	160	90	0	1	0	0	45	128	4.3	3.5	3.5	8.8	98	105	0	68	24.3	6.7	55.2	46.3	600	1.2
126	81	0	33.2	1	0	0	1	130	90	0	1	0	0	51	154	4.8	5.4	1.8	7.1	151	132	0	36	35	19.6	42.1	25.7	300	1
127	56	0	27.3	1	0	0	1	70	50	0	0	0	1	58	157	5	2.4	2.7	8.3	84	181	1	74	63.7	53.9	16.4	7.2	400	1.1
128	73	1	22.4	1	0	0	1	110	70	0	1	0	0	44	139	4.4	3.6	2.8	5.1	218	109	0	24	21.8	0.9	31.1	22.1	300	1.2
130	68	1	33.6	1	0	1	1	130	90	0	1	0	0	55	160	4.7	4.8	1.3	5.4	136	115	0	52	17.1	3.8	26.8	17.3	100	1.2
131	71	1	25	1	0	0	1	130	90	0	1	0	0	46	128	4.5	5.3	1.7	5	59	63	0	97	34.7	9.4	4.5	3.1	200	1.2
132	70	0	27	1	1	0	1	140	70	0	1	0	0	31	124	4	6	1.1	10.6	96	136	1	52	41.7	37	33.1	24.9	500	1.2
133	71	1	28	1	0	0	1	130	90	1	0	0	0	48	152	4.6	3.9	1.9	5.4	123	89	0	50	26.4	18.8	26.8	20.2	300	1.1
134	68	1	29.3	1	0	0	1	170	100	1	0	0	0	48	128	4	7.8	1.9	9.5	136	140	0	46	35.1	21.3	44.2	35.4	200	1.2
136	70	0	23.3	1	1	0	1	120	80	1	0	0	0	45	128	4	4.5	2.7	10	132	139	0	34	58.3	48.4	42.7	35.2	200	1.1
137	64	1	23.3	1	0	1	0	80	30	1	0	0	0	55	168	5	4.2	0.9	9.2	126	156	1	40	35.9	28.7	40.8	25.6	300	1.1
138	71	0	32.4	1	0	0	1	160	90	0	1	0	0	58	104	3.4	6.5	1.5	5.5	81	91	0	56	31.9	16.4	31.5	22	100	1.1
139	77	1	25	1	0	0	1	110	80	0	1	0	0	40	128	4.2	4.1	1.9	7	87	136	1	38	51	38.2	1.9	0	500	1.1
140	76	1	24	1	0	0	0	110	70	1	0	0	0	50	94	3.2	2.3	1.3	5.6	131	160	1	31	55.7	46.8	60.9	44.5	500	1.2
141	67	1	33	1	0	1	1	180	100	0	1	0	0	48	161	4.9	4	2.8	5	105	106	0	62	57.3	48.8	56.4	35.4	200	1.2
142	76	1	29	1	0	0	1	180	90	1	0	0	0	52	121	3.9	3.1	1.5	12	133	163	1	43	42.7	30.1	38.9	26.4	200	1.2
143	43	1	24	1	0	1	0	120	90	0	1	0	0	53	157	4	5.85	1.5	5.1	96	120	0	105	69.1	42.4	79.8	64.8	100	1.1
144	78	1	25.6	1	0	0	0	110	70	1	0	0	0	49	162	5.4	4.17	1.5	7.1	201	231	1	26	44.3	33.8	51	40.4	200	1.1
145	70	1	20.8	1	0	1	0	140	90	1	0	0	0	52	138	4.4	7.33	3.6	5.5	136	163	1	43	69.9	61.4	67.1	50.3	300	1.1
146	68	1	19.4	1	0	1	1	110	70	1	0	0	0	53	145	5	4.4	1.8	6.5	91	101	0	51	14.4	7.6	36.9	24	100	1.3
147	48	1	33.6	1	0	1	1	130	90	0	1	0	0	65	145	4.8	9	3.5	5.2	95	93	0	89	15.9	10.7	1.3	0	200	1.1
149	67	1	22.2	1	0	1	1	40	70	1	0	0	0	57	142	4.7	2.5	2.1	6.4	72	98	0	59	29.6	23.1	31.8	21.9	200	1.1
150	55	1	26.2	1	0	0	1	120	90	0	1	0	0	45	155	4.6	4.7	3	6.9	94	111	0	78	42.4	37	20.5	13.3	200	0.9
151	54	1	30.1	1	0	1	1	120	90	1	0	0	0	47	155	4.8	5.2	1.5	3	177	208	1	41	71.2	60.1	0.4	0	200	1.1
152	74	1	24	1	0	0	0	130	90	0	1	0	0	55	135	4.3	4.26	2.6	6.1	100	114	0	54	10.5	1.7	6.7	3	200	1.2
153	71	1	24	1	0	0	1	160	90	1	0	0	0	57	132	4.3	3.3	2	6.8	126	172	1	45	63	52.8	15.6	7.5	200	1.2
154	46	1	29	1	0	1	0	130	90	0	1	0	0	47	158	5.5	7	2.3	5	88	112	0	79	53.6	33.9	0.7	0	100	1.2
157	46	1	36.3	1	0	1	1	140	90	0	1	0	0	50	154	4.8	4.17	1.6	4.8	139	140	0	70	28.6	4.4	11.8	5.6	400	1.1
158	63	1	24.2	1	0	1	0	80	60	0	1	0	0	55	150	4.3	3.8	1	5.6	74	94	0	36	57.2	50.9	7.6	3.6	200	1
160	60	0	26	1	0	0	0	120	80	1	0	0	0	59	140	4.6	4	3.6	4.1	57	74	0	78	30.9	5.6	8.3	5.9	200	1.1
161	63	0	26	1	0	0	0	130	80	1	0	0	0	55	143	4.1	3.94	1.8	10.3	100	42	0	67	28.6	23.8	0.4	0	400	1.2
162	66	1	25.1	1	0	0	1	120	70	1	0	0	0	50	147	4.3	4.28	0.5	4.8	53	138	1	111	31.3	15.6	61.1	36.3	200	1.2
164	46	1	31.1	1	0	1	1	130	90	1	0	0	0	56	156	4.7	5.51	2.5	4.6	82	103	0	109	75	65	42.3	34.3	800	1.1
165	51	1	80	1	0	1	0	120	80	1	0	0	0	59	146	5.3	6.95	1.4	5.2	49	72	0	88	48.4	27.7	24.6	14.4	300	1.2
166	77	1	24	1	0	0	1	80	50	0	0	0	1	47	160	4.8	4.83	0.6	10	79	94	0	63	39	16.5	7.9	1.5	200	1.1
167	81	1	23	1	0	0	1	120	80	0	0	0	1	35	108	3.8	4.22	2.2	5	663	735	1	8	64.8	56.8	63.3	48.1	300	1.1
168	57	0	31.2	1	0	0	1	110	70	0	0	1	0	47	178	5.5	4.03	1.1	7.8	82	82	0	95	31.9	25.6	42	33.3	200	1.1
169	64	1	33	1	0	0	1	130	80	1	0	0	0	40	76	3.8	2.95	0.9	4.3	78	95	0	92	57.3	46.7	33.8	27.2	200	1.2
170	63	1	31.1	1	1	0	0	130	80	1	0	0	0	32	145	4.8	7.32	3.4	7.8	110	110	0	66	78.1	68.4	44.6	27.4	100	1.1
171	61	1	26.1	1	0	1	1	120	80	0	1	0	0	49	155	4.8	4.8	1.4	5.8	91	102	0	75	40.9	33.9	34.6	22.2	400	1.1
172	51	1	26.4	1	0	0	0	130	80	1	0	0	0	46	154	4.8	4.18	0.5	5.3	95	126	1	82	48.7	38.9	23.9	17.1	200	1.2
173	63	1	25	1	0	1	0	130	80	1	0	0	0	55	144	4.7	4.26	1.3	5.6	69	86	0	74	33.6	15.8	0.4	0	200	1.1
174	79	0	25	1	0	0	1	200	100	1	0	0	0	35	147	4.5	4.97	0.7	5.9	102	127	0	35	50.6	60.9	22.8	18.3	300	1.1
175	49	1	26.1	1	0	0	1	170	90	1	0	0	0	36	139	4.5	3.07	0.6	4.4	158	204	1	50	69.5	53.7	32.2	24.3	200	1.1
176	78	1	28	1	0	1	0	40	0	0	0	0	1	44	132	3.8	6.25	0.9	9	95	209	1	36	50.2	42.4	32.8	11.4	300	1.1
177	61	0	26	1	1	0	0	140	90	0	1	0	0	52	103	5.7	5.9	1.2	6.6	82	102	0	61	27.5	15.4	4.8	1.6	300	2.1
179	76	0	26	1	0	0	0	190	100	1	0	0	0	55	132	4.8	4.8	1.4	10.3	104	107	0	59	18.2	12.4	2.9	0.1	200	1
180	83	0	28	1	1	0	0	210	100	0	1	0	0	55	89	3.2	5.76	2.1	5.8	106	118	0	63	17.4	1.1	17.2	12.7	200	1.1
181	44	1	24	1	1	1	1	130	70	1	0	0	0	57	176	5.1	4.7	1.1	11	104	129	0	58	26.4	4.8	33.5	29.2	300	1.2
182	80	1	25.1	1	1	0	1	80	60	0	0	0	1	52	155	4.9	4.64	1.7	12.4	94	118	0	61	23.2	9	13.4	0.6	200	1.2
